# Supplementary material for: Endothelial Monocyte-Activating Polypeptide-II Is an Indicator of Severity and Mortality in COVID-19 Patients
Source: Vaccines (Basel). 2022 Dec 19;10(12):2177. doi: 10.3390/vaccines10122177 (PMC9784120; doi:10.3390/vaccines10122177)
Supplement: Supplementary file 1 [file vaccines-10-02177-s001.zip]

Archive with 1 entries (1 files):
- EMAP-II Sheet.xlsx
