# Supplementary material for: Endothelial Monocyte-Activating Polypeptide-II Is an Indicator of Severity and Mortality in COVID-19 Patients
Source: Vaccines (Basel). 2022 Dec 19;10(12):2177. doi: 10.3390/vaccines10122177 (PMC9784120; doi:10.3390/vaccines10122177)
Supplement: Supplementary file 1 [file vaccines-10-02177-s001.zip › EMAP-II Sheet.xlsx]

## Sheet: Sheet2
			Comorbidities	Comorbidities	symptoms
Group	Age	Sex	Chronic disease	hypertension1 diabetes2	Cough 1= presence; 0= absence	Fever 1= presence; 0= absence	Dyspnea 1= presence; 0= absence	loss of smell and taste 1= presence; 0= absence	sore throat 1= presence; 0= absence	number of symptoms	O2 saturation	Hemoglobin g/dl	TLC × 10³/ mm³	Platelts × 10³/ mm³	Lymphocyte percentage	ESR1st	ESR 2nd	Urea mg/dl	Creatinine mg/dl	ALT U/L	AST U/L	Albumin g/dl	Total bilirubin mg/dl	Direct bilirubin	D-dimer ug/ml	Ferritin ng/ml	CRP mg/L	Outcome	EMAP II Ct	random blood sugar mg/dl
Severe	70	male	0	0	1	1	1	1	1	5	70	12	12.5	428	8	105	139	70	1.4	66	45	3.6	0.7	0.2	6.4	914	175	non-survivor	34	148
Severe	55	male	stroke	1 and2	1	1	1	0	1	4	86	13.5	9.2	213	13	65	100	90	1.6	44	39	3.3	0.8	0.2	3.3	590	101	survivor	36.5	220
Severe	59	Female	0	1 and2	1	1	1	0	1	4	85	12.4	6.5	341	12	41	85	34	0.9	21	26	4	0.5	0.1	3.2	614	115	survivor	36.1	447
Severe	53	male	BPH	0	1	1	1	0	0	3	89	10.8	13	334	14	40	78	55	1	29	35	3.2	0.6	0.2	2.7	516	96	survivor	36.8	143
Severe	67	male	0	0	1	1	1	1	1	5	70	14.1	11.9	124	8	82	115	65	1.3	75	60	3.6	0.9	0.2	6.5	941	180	non-survivor	34	112
Severe	65	male	0	1	1	1	1	0	1	4	77	13	8.1	251	10	32	65	38	1.1	112	75	3.7	0.8	0.2	5.9	815	145	survivor	34.5	154
Severe	66	Female	renal disease	1 and2	1	1	1	0	0	3	62	11.5	14	233	6	90	125	62	1	44	39	3.6	0.8	0.2	10.2	1327	99	non-survivor	33	400
Severe	68	male	cardiac disease	0	1	1	1	0	1	4	83	14	15.1	280	11	100	140	72	1.2	55	43	4	1	0.2	0.8	670	128	survivor	35.7	135
Severe	60	male	0	0	1	1	1	0	0	3	85	14.1	16.9	246	12	90	125	46	1.1	86	70	4	1.1	0.3	3.3	615	116	survivor	36.1	99
Severe	66	Female	0	1 and2	1	1	1	0	1	4	68	12	12.2	305	7	50	98	122	2.3	19	24	3.6	0.5	0.1	6	1002	212	non-survivor	33.7	110
Severe	68	Female	0	1 and2	1	1	1	0	0	3	47	11.4	10.3	161	4	40	82	49	1.3	28	21	3.7	0.6	0.1	18.2	1640	415	non-survivor	31.6	180
Severe	55	Female	cardiac disease	1 and2	1	1	1	0	0	3	60	10.4	5	402	5	35	70	30	0.9	27	35	3.7	0.8	0.2	10.8	1406	380	non-survivor	31.4	210
Severe	71	male	0	0	1	0	1	0	1	4	60	12.5	13.1	271	5	45	94	36	1.1	82	63	3.8	0.6	0.2	10.9	1365	420	non-survivor	31.3	90
Severe	70	Female	0	1	1	1	1	1	1	5	50	10.9	7.5	274	12	70	135	55	1.2	58	48	3.4	0.8	0.2	11.9	1805	341	non-survivor	32	102
Severe	56	male	asthma	1	0	1	1	0	1	3	78	12.6	14.2	185	12	41	85	39	1	39	27	4.2	0.9	0.3	4.9	751	132	survivor	34.7	127
Severe	52	Female	0	1	1	1	0	1	1	4	80	10.3	12.9	328	10	60	112	56	1.2	34	38	3.2	0.6	0.1	4.3	812	118	survivor	35.1	130
Severe	65	male	cardiac disease	2	1	1	1	0	0	3	60	12.7	9.9	176	5	51	99	88	2.4	36	29	3.7	1	0.3	10.9	1434	102	non-survivor	32.7	149
Severe	77	Female	0	2	1	1	1	0	1	4	70	13.3	10.5	362	8	102	141	69	1.4	24	30	3.4	0.8	0.2	6.4	932	184	non-survivor	34	170
Severe	57	Female	0	2	1	0	1	0	1	3	86	12	12.2	351	13	35	75	37	1.1	37	34	4	1.1	0.4	3.2	591	102	survivor	36.5	128
Severe	66	male	DVT	2	1	1	0	0	1	3	84	7	6.7	331	11	110	145	57	1.3	14	39	3.7	0.8	0.3	5.5	1360	108	survivor	36.6	280
Mild	55	male	renal	1	1	1	0	0	1	3	96	13.5	5.8	340	15	38	75	65	1.4	30	26	4.2	0.6	0.1	0.6	472	32.1	survivor	0	119
Mild	28	Female	0	0	1	0	0	0	1	2	96	12.6	3.6	290	12	30	65	34	0.9	25	22	4.1	0.7	0.2	0.7	423	22	Survivor	0	91
Mild	27	Female	0	0	1	1	0	1	0	3	93	12.8	6.2	263	19	22	45	30	0.7	28	24	4.3	0.8	0.3	0.5	316	25.7	Survivor	0	100
Mild	30	male	0	0	0	0	0	0	1	1	94	15	7.3	302	20	35	59	32	0.9	33	28	4.4	0.9	0.2	0.8	370	24	Survivor	0	90
Mild	65	male	0	1 and2	1	1	0	1	0	3	96	13	12	376	24	40	78	35	1	45	30	3.9	1	0.3	1	331	38	Survivor	0	227
Mild	52	male	0	2	1	1	0	0	1	3	96	15.7	3.8	219	12	55	90	38	1.1	44	28	3.8	0.5	0.1	1.2	412	16.7	Survivor	0	260
Mild	46	Female	0	0	1	1	0	1	0	3	97	10.9	6.5	172	16	22	50	30	0.7	22	35	4.1	0.6	0.2	0.9	381	42.5	Survivor	0	108
Mild	69	male	0	1	1	1	1	0	0	3	95	14	5.9	338	18	40	75	74	1.6	36	26	4.1	1	0.2	1.5	561	44.3	Survivor	0	137
Mild	28	Female	0	0	1	0	0	1	0	2	99	12.8	3.2	321	11	14	30	26	0.7	23	22	4	0.5	0.2	2.2	440	28.6	Survivor	0	141
Mild	43	male	cardiac	0	1	1	1	0	1	4	94	13.3	7.8	208	14	30	72	33	0.8	30	18	4.3	0.4	0.1	0.8	628	19.5	Survivor	0	136
Mild	28	Female	0	0	1	0	0	0	1	2	96	12.6	6.9	350	24	55	80	25	0.7	49	27	3.8	0.3	0.1	1.9	572	15.1	Survivor	0	118
Mild	27	Female	0	0	0	0	0	1	0	1	99	12	3.3	282	26	44	90	31	0.8	18	23	3.9	0.8	0.2	2	358	12.7	Survivor	0	125
Mild	30	male	0	0	0	0	0	1	0	1	98	14.8	7	198	29	29	55	35	1	28	21	4.2	0.6	0.2	1.5	486	17.6	Survivor	0	85
Mild	65	Female	0	2	1	1	0	0	0	2	95	11.8	6	355	16	42	70	26	0.7	33	29	4.4	0.5	0.1	1.6	519	29.9	Survivor	0	331
Mild	31	male	0	1	1	1	0	0	1	3	95	16	5.3	237	12	30	64	30	0.8	35	24	4	0.7	0.2	0.9	690	8.7	Survivor	0	122
Mild	56	Female	cholecystitis	1	1	1	0	0	1	3	97	12.9	3.9	186	17	21	44	59	1.3	39	35	3.7	1.1	0.2	2.6	405	35.6	Survivor	0	90
Mild	27	male	cardiac	1	1	1	0	0	0	2	95	14.4	7.4	246	17	26	50	80	1.5	42	38	4.3	1	0.2	2.3	688	46.3	Survivor	0	130
Mild	22	Female	0	0	1	0	0	0	1	2	99	11	6.3	327	14	17	35	38	1	32	24	4.2	0.8	0.3	1.4	370	21	Survivor	0	120
Mild	52	male	0	2	1	1	0	0	1	3	97	13.2	4	180	19	60	112	35	1	21	35	4	0.5	0.1	1.1	501	10.5	Survivor	0	234
Mild	27	male	0	0	0	0	0	1	0	1	99	14	5.8	244	23	24	50	25	0.7	22	16	4.1	0.6	0.1	1.7	338	12	Survivor	0	121
Asymptomatic	27	Female	0	0	0	0	0	0	0	0	99	12.5	4	245	18	25	55	24	0.8	26	28	4.5	0.7	0.3	0.6	132	18.2	Survivor	0	111
Asymptomatic	30	male	0	0	0	0	0	0	0	0	98	15	8	261	16	35	55	32	1	32	35	4.1	0.6	0.3	0.4	128	16	Survivor	0	88
Asymptomatic	44	Female	0	0	0	0	0	0	0	0	98	14	7	336	17	19	39	34	0.8	18	15	4.4	0.5	0.1	0.5	112	14	Survivor	0	84
Asymptomatic	49	Female	0	2	0	0	0	0	0	0	97	12.8	3.6	353	10	17	40	27	0.7	20	16	4	0.4	0.1	0.3	370	21	Survivor	0	124
Asymptomatic	51	male	0	0	0	0	0	0	0	0	97	14	4.4	412	20	16	33	22	0.6	24	21	3.9	1	0.2	0.8	230	15.1	Survivor	0	113
Asymptomatic	55	male	renal	1 and 2	0	0	0	0	0	0	97	13.5	5.1	382	21	30	62	30	0.8	18	21	4.4	0.8	0.2	0.7	164	16.8	Survivor	0	91
Asymptomatic	26	male	0	0	0	0	0	0	0	0	98	15.8	4.2	360	23	28	55	35	1	39	41	4.5	0.9	0.2	0.6	232	22.4	Survivor	0	102
Asymptomatic	19	male	0	2	0	0	0	0	0	0	97	16.5	5.6	422	14	23	45	24	0.7	35	27	4.2	0.7	0.2	0.5	315	19	Survivor	0	133
Asymptomatic	38	Female	0	0	0	0	0	0	0	0	97	17.8	7.4	314	13	20	38	29	0.8	36	32	4.2	0.5	0.1	0.4	341	9.9	Survivor	0	130
Asymptomatic	33	Female	0	0	0	0	0	0	0	0	97	13.3	8.2	352	15	14	30	30	0.9	22	19	4	0.4	0.1	0.3	144	10.8	Survivor	0	86
Asymptomatic	47	Female	renal	0	0	0	0	0	0	0	98	12.5	9	271	17	31	65	34	1	17	14	3.8	0.8	0.2	0.7	95	16.5	Survivor	0	98
Asymptomatic	58	Female	cardiac	0	0	0	0	0	0	0	97	11.3	8.8	238	12	26	55	26	0.8	20	16	4.6	1	0.2	0.5	80	22	Survivor	0	114
Asymptomatic	24	male	0	1	0	0	0	0	0	0	98	16.9	4.6	205	14	18	42	22	0.6	40	36	4.5	0.9	0.2	0.6	415	19.7	Survivor	0	126
Asymptomatic	34	Female	0	0	0	0	0	0	0	0	98	14.1	4	191	15	22	45	25	0.7	23	19	4.4	0.7	0.1	0.7	148	11.4	Survivor	0	149
Asymptomatic	37	male	0	0	0	0	0	0	0	0	98	14.8	5.8	174	13	17	35	31	0.8	33	37	4.2	0.6	0.1	0.3	216	12.3	Survivor	0	135
Asymptomatic	54	Female	thyroid	2	0	0	0	0	0	0	98	11.8	6	226	12	23	45	19	0.6	25	22	3.9	0.5	0.1	0.4	361	18	Survivor	0	161
Asymptomatic	36	male	0	0	0	0	0	0	0	0	98	14.1	3.6	407	13	28	55	33	1	29	26	4.3	0.4	0.1	0.5	350	15.2	Survivor	0	140
Asymptomatic	30	male	0	0	0	0	0	0	0	0	97	15.2	7.5	348	14	29	60	26	0.8	34	30	4.1	0.5	0.2	0.6	198	17	Survivor	0	128
Asymptomatic	25	male	0	2	0	0	0	0	0	0	97	14	3.7	437	16	22	45	21	0.8	22	19	4	0.7	0.2	0.5	280	12.4	Survivor	0	116
Asymptomatic	18	male	0	0	0	0	0	0	0	0	98	15.8	6.4	380	12	27	55	27	0.7	17	14	4	0.8	0.2	0.7	171	13	Survivor	0	85
control	58	female	0	0	0	0	0	0	0	0	97	12.4	7	243	42	8	19	25	0.8	23	15	4	0.8	0.2	0.31	80	1.8	Survivor	0	112
control	66	male	0	0	0	0	0	0	0	0	98	14	9	291	33	7	15	30	1	22	19	4.1	0.6	0.1	0.21	130	2	Survivor	0	98
control	86	male	0	0	0	0	0	0	0	0	96	14.1	8.5	345	29	5	10	33	0.8	12	22	4.2	0.4	0.1	0.23	112	2.1	Survivor	0	124
control	66	male	0	0	0	0	0	0	0	0	97	13.7	5.2	312	39	6	13	22	0.7	18	30	4.3	0.6	0.1	0.2	111	1.7	Survivor	0	85
control	60	male	0	0	0	0	0	0	0	0	96	15	9.1	266	30	7	14	28	0.9	19	14	3.9	0.8	0.2	0.31	78	1.6	Survivor	0	115
control	67	male	0	0	0	0	0	0	0	0	96	14.7	7.4	340	42	5	10	27	1	20	19	4.5	0.5	0.1	0.21	148	2.3	Survivor	0	131
control	55	Female	0	0	0	0	0	0	0	0	98	13.6	8.4	255	41	7	14	30	0.9	22	29	4.4	0.8	0.2	0.25	99	2.2	Survivor	0	94
control	70	male	0	0	0	0	0	0	0	0	96	16.1	7.7	190	33	4	9	35	0.8	32	24	4.1	1	0.2	0.26	84	2.5	Survivor	0	108
control	55	male	0	0	0	0	0	0	0	0	97	14.9	5.9	324	37	4	8	29	0.9	16	19	4.6	0.7	0.1	0.25	69	2.2	Survivor	0	119
control	71	Female	0	0	0	0	0	0	0	0	96	12.7	7.3	405	39	7	12	30	1	19	17	4.3	0.6	0.1	0.29	114	1.6	Survivor	0	128
control	56	Female	0	0	0	0	0	0	0	0	96	13.8	9.1	280	29	5	11	32	0.8	14	22	3.9	0.6	0.1	0.29	109	2	Survivor	0	134
control	63	female	0	0	0	0	0	0	0	0	97	13.7	10.2	270	28	5	12	36	0.9	15	32	3.8	0.5	0.1	0.4	104	1.4	Survivor	0	121
control	52	male	0	0	0	0	0	0	0	0	98	15.9	6.5	353	30	6	13	29	0.7	23	28	3.9	0.7	0.2	0.3	145	2	Survivor	0	95
control	59	male	0	0	0	0	0	0	0	0	98	16.6	7.8	261	41	5	10	36	1	36	24	3.8	0.4	0.1	0.24	165	1.8	Survivor	0	116
control	65	female	0	0	0	0	0	0	0	0	97	12.4	9.2	372	38	9	18	38	0.9	22	36	4.1	0.5	0.2	0.15	141	2	Survivor	0	128
control	65	male	0	0	0	0	0	0	0	0	96	15.3	6.8	278	41	8	19	34	0.9	24	39	4.3	0.8	0.2	0.19	119	1.6	Survivor	0	114
control	63	female	0	0	0	0	0	0	0	0	96	13.8	5.9	365	32	9	19	29	0.7	41	29	4	0.7	0.2	0.25	78	2	Survivor	0	123
control	64	male	0	0	0	0	0	0	0	0	97	14.4	4.7	309	45	7	15	30	0.9	20	38	4.4	0.7	0.2	0.19	99	2.3	Survivor	0	130
control	57	female	0	0	0	0	0	0	0	0	96	13.5	6.1	412	29	6	13	29	0.7	33	24	3.9	0.5	0.1	0.24	59	1.4	Survivor	0	96
control	60	male	0	0	0	0	0	0	0	0	98	15.1	8.8	309	34	5	11	25	0.8	38	23	4.4	0.8	0.2	0.37	60	1	Survivor	0	108
